# Supplementary material for: 12q21 Interstitial Deletions: Seven New Syndromic Cases Detected by Array-CGH and Review of the Literature
Source: Genes (Basel). 2022 Apr 27;13(5):780. doi: 10.3390/genes13050780 (PMC9141874; doi:10.3390/genes13050780)
Supplement: Supplementary file 1 [file genes-13-00780-s001.zip]

Archive with 1 entries (1 files):
- genes-1654880-supplementary.pdf
